# Supplementary material for: Influence of Housing Systems on Physical, Emotional, and Cognitive Functions with Aging in DBA/2CrSlc Mice
Source: Animals (Basel). 2020 Apr 24;10(4):746. doi: 10.3390/ani10040746 (PMC7222825; doi:10.3390/ani10040746)
Supplement: Supplementary file 1 [file animals-10-00746-s001.zip]

Archive with 3 entries (3 files):
- Figure S1 Champing behaviors to slice papers of bedding in cages and dishcloth gourd for the enrichment in the Chamber and IVC groups.docx
- Figure S2 Changes in the bulge of the rump in the Chamber and IVC groups at the age of 94 weeks.docx
- Table S1 Protocols of experiments for physical, emotional, cognitive functions in the Chamber and IVC groups.docx
